# Supplementary material for: Genome-Wide Association Mapping Identifies New Candidate Genes for Cold Stress and Chilling Acclimation at Seedling Stage in Rice (Oryza sativa L.)
Source: Int J Mol Sci. 2022 Oct 30;23(21):13208. doi: 10.3390/ijms232113208 (PMC9655271; doi:10.3390/ijms232113208)
Supplement: Supplementary file 1 [file ijms-23-13208-s001.zip]

Archive with 4 entries (2 files):
- ijms-1951395-supplementary/
- ijms-1951395-supplementary/supplement files/
- ijms-1951395-supplementary/supplement files/Supplemental Figures.pptx
- ijms-1951395-supplementary/supplement files/Supplemental Tables.xlsx
