# Supplementary material for: Genome-Wide Association Mapping Identifies New Candidate Genes for Cold Stress and Chilling Acclimation at Seedling Stage in Rice (Oryza sativa L.)
Source: Int J Mol Sci. 2022 Oct 30;23(21):13208. doi: 10.3390/ijms232113208 (PMC9655271; doi:10.3390/ijms232113208)
Supplement: Supplementary file 1 [file ijms-23-13208-s001.zip › ijms-1951395-supplementary/supplement files/Supplemental Tables.xlsx]

## Sheet: Table S1
Table S1 Source of 338 rice core germplasms
Name	ID	Genetic_Stock_varname	Region
19GP03	IRIS_313-9020	LEUANG CHAIYAPHUM::IRGC 78266-1	Thailand
19GP05	IRIS_313-10327	CAROLINO BLANCO::IRGC 117249-1	Peru
19GP06	IRIS_313-8768	MOROFIN::IRGC 56698-1	Cote d'Ivoire
19GP07	IRIS_313-10392	IR 77390-1-6-4-19-1-B::IRGC 117303-1	Philippines
19GP09	IRIS_313-11806	78 XUAN WU::IRGC 70475-1	China
19GP11	IRIS_313-11745	AN FU ZHAN::IRGC 67878-1	China
19GP12	IRIS_313-11493	AR 133::IRGC 53942-1	India
19GP13	IRIS_313-10857	ARC 10825::IRGC 21082-1	India
19GP15	IRIS_313-11295	ARC 11397::IRGC 42664-1	India
19GP16	IRIS_313-10871	ARC 11777::IRGC 21639-1	India
19GP17	IRIS_313-10891	ARC 12867::IRGC 22401-1	India
19GP18	IRIS_313-10892	ARC 12920::IRGC 22450-1	India
19GP21	IRIS_313-11302	ARC 14899::IRGC 43016-1	India
19GP22	IRIS_313-11274	ARC 14901::IRGC 41811-1	India
19GP24	IRIS_313-10852	ARC 7336::IRGC 20606-1	India
19GP25	IRIS_313-11812	ASFALA::IRGC 70650-1	Kenya
19GP26	IRIS_313-11048	AUS 171::IRGC 29004-1	Bangladesh
19GP28	IRIS_313-11051	AUS 242::IRGC 29040-1	Bangladesh
19GP29	IRIS_313-11055	AUS 299::IRGC 29087-1	Bangladesh
19GP30	IRIS_313-11057	AUS 308::IRGC 29096-1	Bangladesh
19GP31	IRIS_313-11058	AUS 329::IRGC 29116-1	Bangladesh
19GP32	IRIS_313-11656	B 3913 B 16-20 ST 28::IRGC 63099-1	Indonesia
19GP33	IRIS_313-11878	BAI RI XIAN::IRGC 72588-1	China
19GP37	IRIS_313-11788	CANLUBANG::IRGC 69816-1	Philippines
19GP39	IRIS_313-12121	CHA LIENG::IRGC 84920-1	Lao People's Democratic Republic
19GP40	IRIS_313-11692	CHIAYI WU-K'O::IRGC 64974-1	Taiwan
19GP42	IRIS_313-11737	CHUNDI::IRGC 67486-1	India
19GP43	IRIS_313-11664	CUN GU NUO::IRGC 63576-1	China
19GP44	IRIS_313-11795	DA GU AI 7::IRGC 70075-1	China
19GP48	IRIS_313-11671	DERAWA::IRGC 64106-1	Nepal
19GP49	IRIS_313-11824	DHANIYA PHOOL::IRGC 70811-1	India
19GP52	IRIS_313-10602	DM 49::IRGC 8775-1	Bangladesh
19GP54	IRIS_313-10544	DONGREM::IRGC 6688-1	India
19GP56	IRIS_313-10980	DUDHSAR::IRGC 26458-1	Bangladesh
19GP57	IRIS_313-11796	DU GEN CHUAN::IRGC 70083-1	China
19GP58	IRIS_313-10605	DV 86::IRGC 8840-1	Bangladesh
19GP59	IRIS_313-11746	E 2070::IRGC 67981-1	China
19GP63	IRIS_313-11799	E ZI 110::IRGC 70201-1	China
19GP65	IRIS_313-12033	GAO JIAO HONG::IRGC 80920-1	China
19GP66	IRIS_313-11748	GAO JIAO YING GAN ZHAN::IRGC 68053-1	China
19GP68	IRIS_313-11929	GILINGAN MARANGRAS::IRGC 75213-1	Philippines
19GP70	IRIS_313-10503	HA GOO::IRGC 4577-1	China
19GP71	IRIS_313-11741	HERATH BANDA::IRGC 67630-1	Sri Lanka
19GP73	IRIS_313-11607	HOLDIGANTHI::IRGC 61105-1	India
19GP74	IRIS_313-11727	HONG YANG ZAO 3::IRGC 67177-1	China
19GP75	IRIS_313-10968	IH PEN SHIM MING::IRGC 26067-1	Brazil
19GP76	IRIS_313-12127	INPONG::IRGC 85524-1	Lao People's Democratic Republic
19GP80	IRIS_313-11717	JATI MANI::IRGC 66565-1	Indonesia
19GP81	IRIS_313-11802	JIE CAO ZHAN::IRGC 70305-1	China
19GP82	IRIS_313-11622	JUAN YE LAI::IRGC 61825-1	China
19GP83	IRIS_313-11324	KALABOKRI::IRGC 43872-1	Bangladesh
19GP85	IRIS_313-11489	KALU T 139::IRGC 53670-1	India
19GP86	IRIS_313-11816	KARILETYONE::IRGC 70745-1	Myanmar
19GP95	IRIS_313-10999	LANDEO::IRGC 27164-1	Indonesia
19GP96	IRIS_313-11234	LIGUNGTUNG::IRGC 38786-1	Philippines
19GP97	IRIS_313-12048	LIMA::IRGC 81487-1	Indonesia
19GP98	IRIS_313-10748	LUA DUC::IRGC 16718-1	Viet Nam
19GP99	IRIS_313-11667	LUO AI ZAO 3::IRGC 63730-1	China
19GP100	IRIS_313-11728	LUO SI ZHAN::IRGC 67211-1	China
19GP102	IRIS_313-12349	MAK KHEUA DENG::IRGC 107709-1	Lao People's Democratic Republic
19GP103	IRIS_313-12350	MAK KHEUA KANG::IRGC 107712-1	Lao People's Democratic Republic
19GP105	IRIS_313-11945	MALIKULI::IRGC 76237-1	Bangladesh
19GP107	IRIS_313-12066	MARAMAY::IRGC 82628-1	Philippines
19GP111	IRIS_313-10794	MENDUNGAN::IRGC 18245-1	Indonesia
19GP113	IRIS_313-11815	MOSHI::IRGC 70730-1	Kenya
19GP114	IRIS_313-10440	NAGKAYAT::IRGC 584-1	Philippines
19GP115	IRIS_313-12355	NASAENG::IRGC 107819-1	Lao People's Democratic Republic
19GP116	IRIS_313-11642	NCS 599::IRGC 62373-1	India
19GP117	IRIS_313-11643	NCS 603 B::IRGC 62377-1	India
19GP129	IRIS_313-11820	PAKISTANHMWE::IRGC 70763-1	Myanmar
19GP137	IRIS_313-11807	R 582::IRGC 70504-1	Colombia
19GP138	IRIS_313-10649	RACION 1::IRGC 11340-1	Philippines
19GP139	IRIS_313-11191	RANRUWAN::IRGC 36360-1	Sri Lanka
19GP142	IRIS_313-11436	SAKAZELE (538)::IRGC 50880-1	Cote d'Ivoire
19GP148	IRIS_313-11655	SI WAN 14::IRGC 63019-1	China
19GP150	IRIS_313-11089	SRAU THMOR::IRGC 29904-1	Cambodia
19GP151	IRIS_313-11787	TANDAKAY FINGO::IRGC 69793-1	Gambia
19GP152	IRIS_313-10949	TEKALAK::IRGC 25154-1	Indonesia
19GP153	IRIS_313-12024	TOS 9795::IRGC 80142-1	Sierra Leone
19GP154	IRIS_313-11794	TSIPALA MENAHAR::IRGC 69979-1	Madagascar
19GP155	IRIS_313-10603	UCP 122::IRGC 8794-1	Bangladesh
19GP157	IRIS_313-11791	VARY LAHY::IRGC 69908-1	Madagascar
19GP159	IRIS_313-11753	XIANG CHANG ZAO::IRGC 68268-1	China
19GP160	IRIS_313-11805	XI HONG GU::IRGC 70416-1	China
19GP163	IRIS_313-11202	4583::IRGC 36894-2	China
19GP164	IRIS_313-10859	ARC 10939::IRGC 21150-2	India
19GP165	IRIS_313-10863	ARC 11322::IRGC 21315-2	India
19GP166	IRIS_313-11256	ARC 12411::IRGC 41047-2	India
19GP167	IRIS_313-10888	ARC 12726::IRGC 22288-2	India
19GP168	IRIS_313-11257	ARC 12757::IRGC 41095-2	India
19GP169	IRIS_313-11297	ARC 13460::IRGC 42732-2	India
19GP170	IRIS_313-11258	ARC 13502::IRGC 41126-2	India
19GP172	IRIS_313-11262	ARC 13888::IRGC 41288-2	India
19GP173	IRIS_313-11263	ARC 13919::IRGC 41313-2	India
19GP179	IRIS_313-11289	ARC 18578::IRGC 42459-2	India
19GP180	IRIS_313-10847	ARC 6015::IRGC 20314-2	India
19GP183	IRIS_313-11047	AUS 84::IRGC 28947-2	Bangladesh
19GP184	IRIS_313-11239	B 737 G-KN-23-1::IRGC 39203-2	Indonesia
19GP186	IRIS_313-11350	BAJAL::IRGC 45024-2	India
19GP187	IRIS_313-11351	BANCHI::IRGC 45055-2	India
19GP188	IRIS_313-10942	BANDANG BUNGKUAKLAN::IRGC 24697-2	Indonesia
19GP190	IRIS_313-10765	CERE KAWAT::IRGC 17401-2	Indonesia
19GP191	IRIS_313-11240	CR 157-392-4::IRGC 39247-2	India
19GP192	IRIS_313-10986	HALDI JAON::IRGC 26638-2	Bangladesh
19GP196	IRIS_313-11113	KAL SHULI::IRGC 31665-2	Bangladesh
19GP197	IRIS_313-10718	KARUTHA SEENATI::IRGC 15515-2	Sri Lanka
19GP201	IRIS_313-11039	KWANG LU AI 4::IRGC 28480-2	China
19GP202	IRIS_313-11338	LOBANG (WHITE)::IRGC 44548-2	Philippines
19GP203	IRIS_313-10723	MOND BA::IRGC 15813-2	Senegal
19GP205	IRIS_313-11242	OR 117-8::IRGC 39680-2	India
19GP207	IRIS_313-11224	PATNAI 31-679::IRGC 38149-2	Bangladesh
19GP208	IRIS_313-11079	PHAN PHAE::IRGC 29652-2	Lao People's Democratic Republic
19GP209	IRIS_313-10726	POTO BALA::IRGC 15986-2	Senegal
19GP210	IRIS_313-11245	RP 20-12::IRGC 40031-2	India
19GP211	IRIS_313-11228	SADAJIRA 19-339::IRGC 38361-2	Bangladesh
19GP212	IRIS_313-11392	SA MER::IRGC 48454-2	Thailand
19GP213	IRIS_313-10814	SIBORAS::IRGC 18816-2	Indonesia
19GP214	IRIS_313-10816	SIDJERO GUNDIL::IRGC 18829-2	Indonesia
19GP215	IRIS_313-11229	STRAW 23-428::IRGC 38416-2	Bangladesh
19GP216	IRIS_313-11372	SUFALDHULA::IRGC 46698-2	India
19GP218	IRIS_313-10820	TJERE MANGGA::IRGC 19116-2	Indonesia
19GP219	IRIS_313-11318	TUBU::IRGC 43677-2	Indonesia
19GP222	IRIS_313-11754	AMBOHIMANDAY::IRGC 68330-1	Madagascar
19GP224	IRIS_313-11495	ANENOE::IRGC 54140-1	Indonesia
19GP225	IRIS_313-10883	ARC 12490::IRGC 22095-1	India
19GP226	IRIS_313-10708	B 6311 A 5553-16-2::IRGC 14541-1	United States of America
19GP227	IRIS_313-11483	BOTESHSHORE::IRGC 53484-1	Bangladesh
19GP228	IRIS_313-11834	BUENG MONG LENG WE::IRGC 71088-1	Thailand
19GP229	IRIS_313-11673	BURI BURING::IRGC 64174-1	Philippines
19GP230	IRIS_313-10570	CHUSEI HONEN::IRGC 7777-1	Japan
19GP231	IRIS_313-11689	DECHANGBYEO::IRGC 64858-1	Korea, Republic of
19GP232	IRIS_313-10677	DEWAMINORI::IRGC 12743-1	Japan
19GP233	IRIS_313-12258	DON::IRGC 95117-1	Lao People's Democratic Republic
19GP234	IRIS_313-11677	E NAWN KHAO::IRGC 64293-1	Thailand
19GP237	IRIS_313-11651	FEI ZHAO 12::IRGC 62683-1	China
19GP238	IRIS_313-12018	FRENSI GBOI::IRGC 79983-1	Sierra Leone
19GP240	IRIS_313-11652	GONG SHE 9::IRGC 62693-1	China
19GP241	IRIS_313-12054	HUA 24::IRGC 82127-1	China
19GP242	IRIS_313-10834	IARI 11387::IRGC 19573-1	India
19GP243	IRIS_313-10828	IKOGAN::IRGC 19412-1	Philippines
19GP244	IRIS_313-11722	KABERI::IRGC 66801-1	Bangladesh
19GP245	IRIS_313-10681	KHAN THAI DO::IRGC 12990-1	Lao People's Democratic Republic
19GP246	IRIS_313-10928	KHAO' SIM::IRGC 24094-1	Thailand
19GP247	IRIS_313-12060	LIJIAN 942::IRGC 82399-1	China
19GP248	IRIS_313-11467	MACAPAGAL::IRGC 52927-1	Philippines
19GP249	IRIS_313-11658	MANYALOJOPOIHUN::IRGC 63350-1	Sierra Leone
19GP250	IRIS_313-11663	MARHARORA::IRGC 63511-1	Zimbabwe
19GP251	IRIS_313-11653	MA SHE 8::IRGC 62750-1	China
19GP252	IRIS_313-11809	MHARAKA::IRGC 70612-1	Kenya
19GP253	IRIS_313-12129	MON LAI::IRGC 85857-1	Lao People's Democratic Republic
19GP254	IRIS_313-11435	MONMINEUPLEU::IRGC 50873-1	Cote d'Ivoire
19GP255	IRIS_313-11829	MUNJI::IRGC 70928-1	Pakistan
19GP256	IRIS_313-11739	NAKPUI::IRGC 67594-1	Ghana
19GP257	IRIS_313-11924	NAM JAM::IRGC 75069-1	Thailand
19GP258	IRIS_313-12071	NIA::IRGC 82728-1	Lao People's Democratic Republic
19GP260	IRIS_313-11189	PAIZ AMBARBU::IRGC 36179-1	Union of Soviet Socialist Republics (Former)
19GP261	IRIS_313-11900	PLE LIA::IRGC 73562-1	Thailand
19GP263	IRIS_313-11804	QUN XUAN ZAO::IRGC 70371-1	China
19GP264	IRIS_313-11033	RATRIO::IRGC 28181-1	Pakistan
19GP265	IRIS_313-10642	SACHIKAZE::IRGC 10891-1	Japan
19GP266	IRIS_313-12281	SALAZANA::IRGC 97219-1	Madagascar
19GP267	IRIS_313-11691	SHANGYIPA::IRGC 64928-1	Bhutan
19GP268	IRIS_313-12228	SOM::IRGC 92221-1	Lao People's Democratic Republic
19GP269	IRIS_313-12312	TA SENG::IRGC 99176-1	Lao People's Democratic Republic
19GP270	IRIS_313-11617	UPRH 33::IRGC 61505-1	India
19GP272	IRIS_313-11792	VONBOANGY::IRGC 69947-1	Madagascar
19GP273	IRIS_313-10840	YE ZO::IRGC 19888-1	Korea, Republic of
19GP275	IRIS_313-11725	ZUIHOU::IRGC 66982-1	Japan
19GP278	IRIS_313-11077	LAI HANG HMA::IRGC 29608-2	Lao People's Democratic Republic
19GP279	IRIS_313-8349	LATA MONA::IRGC 49333-1	Bangladesh
19GP280	IRIS_313-8493	MELABOH::IRGC 66597-1	Indonesia
19GP281	B167	Qingjinzaosheng	Democratic People's Republic of Korea
19GP282	B001	Heibiao	China
19GP283	B003	Zaoshengbai	China
19GP284	B004	Qiuguangtengxi 104	Japan
19GP287	B014	Wuziluosi 215	Uzbekistan
19GP289	B016	Aomierte 168	Hungary
19GP290	B018	American Huangkedao	United States of America
19GP291	B023	Gaoliqiu	Democratic People's Republic of Korea
19GP292	B026	Padi Ladang Ase Polo Komek	Indonesia
19GP294	B032	Rohini	India
19GP295	B038	Nabated A Smar	Egypt
19GP297	B040	K 24	India
19GP298	B182	Chimao	Japan
19GP299	B045	Gongchengxiang	Japan
19GP300	B046	Qiutianxiaoting	Japan
19GP301	B183	Qingnuo Kyohatamochi	Japan
19GP302	B049	Zacaodao 13	Nepal
19GP303	B190	ITA 221	Nigeria
19GP305	B053	80 A 97 YR 303-304-1-3	Australia
19GP306	B061	Guangluai 4	China
19GP307	B197	Taizhongxianxuan 2	Taiwan
19GP308	B204	Longhuamaohu	China
19GP309	B070	Laoguangtou 83	China
19GP311	B081	Heidu 4	China
19GP312	B212	Chikenuo	China
19GP313	B214	Xuanenchangtanqingzhan	China
19GP314	B216	Hanmadao4	China
19GP315	B090	Zimi	China
19GP316	B218	Wuzidui	China
19GP317	B094	Zinuo	China
19GP318	B097	Jiienuo	China
19GP319	B221	Fanhaopi	China
19GP320	B100	Hongkezhenuo	China
19GP321	B225	Guantuibaihe 1	China
19GP322	B229	Menjiading 2	China
19GP323	B111	Zimangfeie	China
19GP324	B116	Shufeng 101	China
19GP326	B129	Hongainuo	China
19GP327	B149	Haoxiang	China
19GP328	B247	Jinnante B	China
19GP329	B253	Jiangnongzao 1 B	China
19GP330	B254	Jinghu3 B	China
19GP332	B160	Shuiyuan 300Li	China
19GP334	B266	Haomake (K)	China
19GP335	B164	Qingke	China
19GP336	IRIS_313-9422	CHUNGUR BALI::IRGC 25855-1	Bangladesh
19GP339	IRIS_313-8173	A 201::GERVEX 1638-C1	United States of America
19GP341	IRIS_313-8037	DORELLA::GERVEX 100-C1	Italy
19GP342	IRIS_313-8172	FIDJI::GERVEX 1636-C1	Philippines
19GP343	IRIS_313-7883	GANIGI::IRGC 48698-C1	Indonesia
19GP344	IRIS_313-8185	GLADIO::GERVEX 1652-C1	Italy
19GP345	IRIS_313-8074	GOOLARAH::GERVEX 500-C1	Australia
19GP346	IRIS_313-8075	HARRA::GERVEX 501-C1	Australia
19GP348	IRIS_313-7902	IR 63380-16::C1	Philippines
19GP349	IRIS_313-8010	IR 71524-44-1-1::C1	Philippines
19GP350	IRIS_313-7909	IR 71525-19-1-1::C1	Philippines
19GP351	IRIS_313-7914	IRAT 112::C1	Cote d'Ivoire
19GP352	IRIS_313-8123	MUGA::GERVEX 1099-C1	Portugal
19GP353	IRIS_313-8024	RIBE 253::GERVEX 54-C1	Italy
19GP354	IRIS_313-7994	VARY MADINIKA 3566::GERVEX 8448-C1	Madagascar
19GP356	IRIS_313-8167	DELTA::GERVEX 1519-C1	France
19GP357	IRIS_313-7646	BETSILAIZINA::GERVEX 8405-C1	Madagascar
19GP358	IRIS_313-8454	LAI YIP ZIM::IRGC 4955-1	Taiwan
19GP359	IRIS_313-8502	M 102::IRGC 76307-1	United States of America
19GP360	IRIS_313-8434	TEBONNET::IRGC 66760-1	United States of America
19GP361	IRIS_313-8697	YEBAWYIN::IRGC 33885-1	Myanmar
19GP362	IRIS_313-8986	ARC 10754::IRGC 12603-1	India
19GP364	IRIS_313-8982	ARC 18112::IRGC 42274-1	India
19GP365	IRIS_313-9066	AUS 177::IRGC 29009-1	Bangladesh
19GP369	IRIS_313-8923	CALIFORNIA BELLE::IRGC 66836-1	United States of America
19GP370	IRIS_313-9917	CHANDINA::IRGC 36420-1	Sri Lanka
19GP371	IRIS_313-9966	CICA 9::IRGC 53079-1	Colombia
19GP372	IRIS_313-9023	CR 60-10::IRGC 15777-1	India
19GP375	IRIS_313-10114	FACAGRO 64::IRGC 82059-1	Burundi
19GP377	IRIS_313-9302	GAM PAI 30-12-15::IRGC 831-1	Thailand
19GP381	IRIS_313-9922	IRI 339::IRGC 46956-1	Korea, Republic of
19GP382	IRIS_313-9790	JAPONES BALILLA::IRGC 5785-1	Uruguay
19GP383	IRIS_313-9262	JHODI BIRUN::IRGC 31812-1	Bangladesh
19GP384	IRIS_313-9590	KETAN SERANG::IRGC 14615-1	Indonesia
19GP388	IRIS_313-10097	MAEKJO::IRGC 77666-1	Korea, Republic of
19GP392	IRIS_313-9160	THIERNO BANDE::IRGC 16009-1	Senegal
19GP393	IRIS_313-10078	YOSHINO MOCHI::IRGC 74550-1	Japan
19GP395	IRIS_313-9184	XI GAN JING REN::IRGC 60035-1	China
19GP396	IRIS_313-8453	ARC 18597::IRGC 43299-1	India
19GP397	IRIS_313-10301	IRGA 959-1-2-2F-4-1-4A-6-CA-6X::IRGC 117006-1	Brazil
19GP399	IRIS_313-8755	NORIN 6::IRGC 2633-1	Japan
19GP400	IRIS_313-8985	KHAO' HAWM::IRGC 78257-1	Thailand
19GP401	IRIS_313-9297	KORR::IRGC 30751-1	Liberia
19GP402	IRIS_313-8356	BLICCA::IRGC 47151-1	Philippines
19GP403	IRIS_313-8658	CP 231::IRGC 34018-1	United States of America
19GP407	IRIS_313-8305	URAIBOOL::IRGC 52785-1	India
19GP410	CX4	93072	China
19GP411	CX6	C418	China
19GP412	CX10	Gang 46B	China
19GP413	CX11	Gumei 2	China
19GP414	CX16	Yuan jing 7	China
19GP415	CX59	Milagrosa, Zawa Banday	Philippines
19GP417	CX72	Basmati 385	Pakistan
19GP418	CX80	OM 1706	Viet Nam
19GP419	CX82	X 21	Viet Nam
19GP420	CX84	X 23	Viet Nam
19GP421	CX89	M 202	United States of America
19GP422	CX90	Chhomromg	Nepal
19GP423	CX92	UPR 191-66	India
19GP424	CX97	Budda	India
19GP425	CX98	Doddabyranella	India
19GP427	CX101	Hei Mi Chan	China
19GP428	CX102	Tek Si Chut	Taiwan
19GP429	CX103	Rubio	Peru
19GP430	CX106	SAL BUI BAO	Viet Nam
19GP431	CX107	Tun Sart	Viet Nam
19GP432	CX109	Dacca 6	India
19GP433	CX111	Giza 14	Egypt
19GP434	CX112	Ginga	Japan
19GP435	CX114	Guang Lu Ai 4	China
19GP437	CX118	Yetuozai	China
19GP439	CX121	Guang122	China
19GP440	CX124	IR 71466-75-3-B-1	Philippines
19GP441	CX125	CAOZHAO-2	China
19GP442	CX134	IRBB 7	Philippines
19GP443	CX138	Qd_441	China
19GP444	CX139	Amareles	Portugal
19GP445	CX142	Ai Yeh Lu	China
19GP447	CX147	Seberang	Malaysia
19GP448	CX149	Karnal Local	India
19GP449	CX150	Chorofa	Philippines
19GP451	CX155	Madhukar	India
19GP454	CX162	TN1	Taiwan
19GP455	CX182	SLG 1	Japan
19GP457	CX207	Gaozi	China
19GP458	CX219	FL 478	Philippines
19GP459	CX220	IRAT 109	Cote d'Ivoire
19GP460	CX225	IR 77298-14-1-2	Philippines
19GP461	CX226	IR 06G113	Philippines
19GP462	CX227	KASALATH	India
19GP463	CX230	IR 64-IL	Philippines
19GP464	CX235	NSIC RC 9	Philippines
19GP466	CX241	IAC 47	Brazil
19GP467	CX262	IAC 3	Brazil
19GP468	CX263	PADISENEMOK	Malaysia
19GP469	CX269	IAC 165	Brazil
19GP470	CX270	TAICHUNGNATIVE1	Taiwan
19GP471	CX280	Maravilha	Brazil
19GP472	CX284	Han 502	China
19GP473	CX285	Nonglinnuo	China
19GP474	CX286	C 349	China
19GP476	CX296	IR 74	Philippines
19GP477	CX303	LX 2007	China
19GP478	CX305	ZH 5	China
19GP479	CX313	R106	China
19GP480	CX314	117	China
19GP481	CX317	MR 19	Malaysia
19GP482	CX342	Wanxian 763	China
19GP483	CX344	Hexi 41	China
19GP484	CX353	CAU 1	Viet Nam
19GP485	CX355	Yunlu 102	China
19GP486	CX356	Yandao 8	China
19GP487	CX357	PSBRC 80	Philippines
19GP488	CX359	Yunlu 103	China
19GP489	CX364	42686	_no_info
19GP490	CX366	Ganwanxian 37 (926)	China
19GP491	CX367	Haogelao	China
19GP492	CX374	NERICA 9	Cote d'Ivoire
19GP494	CX383	Hongza	China
19GP495	CX385	NPT-100	China
19GP496	CX389	Jinyuan 85	China
19GP497	CX397	Nangeng 46 (Soft Rice)	China

## Sheet: Table S2
Table S2 Phenotypic values of traits under normal condition, cold stress, and chilling acclimation conditions
ID	SWNT (g)	RSWCS	RSWCA	Subpopulation
IRIS_313-9020	0.75	0.733333	1	ind3			Traits Abbreviations
IRIS_313-10327	0.743333	0.475336	0.0852018	trop
IRIS_313-8768	0.53	0.245283	0.144654	trop			SWNT	shoot fresh weight under normal temperature
IRIS_313-10392	0.493333	0.682432	1	ind1B			RSWCS	relative fresh weight after cold stress (SWNT-SWCS)/SWNT
IRIS_313-11806	0.56	1	0.178571	ind1A			RSWCA	relative fresh weight after chilling acclimation (SWNT-SWCA)/SWNT
IRIS_313-11745	0.87	0.701149	0.563218	ind1A
IRIS_313-11493	0.556667	0.628743	1	indx
IRIS_313-10857	0.91	0.582418	1	admix
IRIS_313-11295	0.8	0.8	1	admix
IRIS_313-10871	0.883333	0.8	0.766038	aus
IRIS_313-10891	0.523333	0.815287	1	aus
IRIS_313-10892	0.666667	1	0.61	aus
IRIS_313-11302	0.683333	0.736585	0.84878	indx
IRIS_313-11274	0.646667	0.778351	0.783505	aus
IRIS_313-10852	0.686667	0.519417	0.61165	aus
IRIS_313-11812	0.663333	1	0.572864	ind3
IRIS_313-11048	0.823333	1	0.765182	aus
IRIS_313-11051	0.696667	1	0.583732	aus
IRIS_313-11055	0.793333	0.747899	0.722689	aus
IRIS_313-11057	0.526667	1	0.664557	aus
IRIS_313-11058	0.836667	0.669323	0.589641	aus
IRIS_313-11656	0.666667	1	0.795	indx
IRIS_313-11878	0.866667	0.626923	0.507692	ind1A
IRIS_313-11788	0.733333	0.218182	0.227273	japx
IRIS_313-12121	0.776667	1	0.643777	ind3
IRIS_313-11692	0.863333	0.667954	0.65251	ind1A
IRIS_313-11737	0.576667	1	0.751445	aus
IRIS_313-11664	0.556667	0.664671	0.526946	indx
IRIS_313-11795	0.64	0.744792	0.75	ind1A
IRIS_313-11671	1	0.853333	0.466667	ind2
IRIS_313-11824	0.383333	1	0.330435	ind2
IRIS_313-10602	0.476667	0.72028	0.412587	aus
IRIS_313-10544	0.476667	1	0.65035	ind2
IRIS_313-10980	0.793333	1	0.483193	admix
IRIS_313-11796	0.816667	0.640816	0.62449	ind1A
IRIS_313-10605	0.566667	1	0.541176	aus
IRIS_313-11746	0.683333	0.712195	0.468293	ind1A
IRIS_313-11799	0.613333	1	0.369565	ind1A
IRIS_313-12033	0.78	1	0.700855	ind1A
IRIS_313-11748	0.866667	0.788462	0.642308	indx
IRIS_313-11929	0.323333	0.123711	0.216495	trop
IRIS_313-10503	0.743333	0.775785	0.686099	ind1A
IRIS_313-11741	0.483333	0.613793	0.413793	ind2
IRIS_313-11607	0.536667	1	0.559006	ind2
IRIS_313-11727	0.416667	1	0.368	ind1A
IRIS_313-10968	0.543333	1	0.490798	ind1A
IRIS_313-12127	0.586667	1	0.448864	ind3
IRIS_313-11717	0.673333	0.693069	1	indx
IRIS_313-11802	0.856667	1	0.59144	ind1A
IRIS_313-11622	0.623333	1	0.754011	ind1A
IRIS_313-11324	0.603333	0.668508	1	aus
IRIS_313-11489	0.613333	0.597826	0.630435	aus
IRIS_313-11816	0.52	1	0.596154	indx
IRIS_313-10999	0.533333	0.25	0.20625	trop
IRIS_313-11234	0.38	0.649123	0.552632	indx
IRIS_313-12048	0.4	1	0.741667	ind3
IRIS_313-10748	0.603333	1	0.674033	indx
IRIS_313-11667	0.596667	1	0.759777	ind1A
IRIS_313-11728	0.533333	1	0.73125	ind3
IRIS_313-12349	0.533333	0.45625	0.56875	subtrop
IRIS_313-12350	0.583333	0.897143	0.405714	subtrop
IRIS_313-11945	0.426667	0.296875	0.492188	ind2
IRIS_313-12066	0.356667	0.794393	1	ind3
IRIS_313-10794	0.276667	0.204819	0.26506	trop
IRIS_313-11815	0.47	0.77305	1	ind3
IRIS_313-10440	0.493333	0.141892	0.175676	temp
IRIS_313-12355	0.293333	0.795455	1	indx
IRIS_313-11642	0.58	0.827586	1	ind2
IRIS_313-11643	0.636667	0.759162	1	ind1B
IRIS_313-11820	0.706667	0.792453	1	ind3
IRIS_313-11807	0.43	0.875969	1	indx
IRIS_313-10649	0.463333	0.539568	0.51223	trop
IRIS_313-11191	0.326667	0.55102	1	aus
IRIS_313-11436	0.4	0.525	0.375	trop
IRIS_313-11655	0.52	0.602564	0.230769	temp
IRIS_313-11089	0.503333	1	0.721854	ind3
IRIS_313-11787	0.756667	1	0.519824	ind2
IRIS_313-10949	0.423333	0.23622	0.141732	trop
IRIS_313-12024	0.406667	0.155738	1	ind1B
IRIS_313-11794	0.536667	0.639752	0.701863	ind2
IRIS_313-10603	0.53	0.597484	0.484277	aus
IRIS_313-11791	0.56	0.839286	0.60119	ind2
IRIS_313-11753	0.74	0.77027	1	ind1A
IRIS_313-11805	0.82	1	0.50813	ind1A
IRIS_313-11202	0.44	0.159091	0.0757576	temp
IRIS_313-10859	0.66	0.626263	0.666667	indx
IRIS_313-10863	0.656667	1	0.741117	ind2
IRIS_313-11256	0.556667	1	0.820359	indx
IRIS_313-10888	0.553333	0.554217	0.373494	subtrop
IRIS_313-11257	0.633333	0.915789	0.678947	indx
IRIS_313-11297	0.516667	0.277419	0.341935	admix
IRIS_313-11258	0.326667	0.673469	0.653061	aro
IRIS_313-11262	0.513333	0.681818	0.818182	indx
IRIS_313-11263	0.48	1	0.953472	indx
IRIS_313-11289	0.426667	0.5	0.335937	aro
IRIS_313-10847	0.723333	0.746544	0.686636	indx
IRIS_313-11047	0.45	0.733333	0.644444	aus
IRIS_313-11239	0.51	0.751634	0.54902	indx
IRIS_313-11350	0.43	1	0.767442	aro
IRIS_313-11351	0.423333	0.76378	1	ind2
IRIS_313-10942	0.4	0.75	0.616667	ind3
IRIS_313-10765	0.48	0.3125	0.131944	trop
IRIS_313-11240	0.313333	1	0.585106	indx
IRIS_313-10986	0.523333	1	0.484076	ind2
IRIS_313-11113	0.55	1	0.254545	ind2
IRIS_313-10718	0.453333	1	0.436029	aus
IRIS_313-11039	0.623333	0.705882	0.31016	ind1A
IRIS_313-11338	0.6	1	0.588889	indx
IRIS_313-10723	0.473333	0.598592	0.612676	ind2
IRIS_313-11242	0.296667	0.808989	0.0337079	ind2
IRIS_313-11224	0.813333	0.856557	0.815574	ind2
IRIS_313-11079	0.716667	0.902326	0.488372	ind3
IRIS_313-10726	0.35	0.838095	0.285714	ind3
IRIS_313-11245	0.383333	0.721739	0.313043	indx
IRIS_313-11228	0.463333	0.568345	1	ind2
IRIS_313-11392	0.58	1	0.534483	ind3
IRIS_313-10814	0.396667	0.605042	0.142857	ind3
IRIS_313-10816	0.28	0.714286	0.0357143	trop
IRIS_313-11229	0.57	1	0.666667	ind2
IRIS_313-11372	0.436667	1	0.496183	ind2
IRIS_313-10820	0.49	0.721088	0.666667	ind3
IRIS_313-11318	0.476667	0.286713	0.048951	ind3
IRIS_313-11754	0.82	0.53252	0.126016	admix
IRIS_313-11495	0.563333	1	0.136095	trop
IRIS_313-10883	0.73	0.840183	0.210046	admix
IRIS_313-10708	0.58	0.5	-0.143678	trop
IRIS_313-11483	0.763333	1	0.567686	aus
IRIS_313-11834	0.566667	1	0.147059	subtrop
IRIS_313-11673	0.46	0.753623	0.297101	trop
IRIS_313-10570	0.703333	0.436019	0.0853081	temp
IRIS_313-11689	0.653333	0.387755	0.321429	temp
IRIS_313-10677	0.513333	0.220779	0.0779221	temp
IRIS_313-12258	0.603333	0.657459	0.138122	subtrop
IRIS_313-11677	0.67	1	0.686567	ind3
IRIS_313-11651	0.42	0.253968	-0.404762	temp
IRIS_313-12018	0.58	0.62069	0.132184	trop
IRIS_313-11652	0.56	0.39881	0.0357143	temp
IRIS_313-12054	0.543333	0.687117	0.00613497	temp
IRIS_313-10834	0.64	0.484375	0.171875	subtrop
IRIS_313-10828	0.53	0.295597	0.100629	trop
IRIS_313-11722	0.39	1	0.589744	indx
IRIS_313-10681	0.876667	1	0.768061	ind3
IRIS_313-10928	0.443333	1	0.413534	ind3
IRIS_313-12060	0.686667	0.475728	0.0242718	japx
IRIS_313-11467	0.626667	0.861702	1	ind3
IRIS_313-11658	0.596667	0.424581	0.379888	trop
IRIS_313-11663	0.676667	1	0.561576	admix
IRIS_313-11653	0.51	0.0196078	-0.0392157	temp
IRIS_313-11809	0.633333	1	0.673684	aus
IRIS_313-12129	0.763333	0.362445	0.449782	subtrop
IRIS_313-11435	0.703333	0.459716	0.43128	trop
IRIS_313-11829	0.87	0.348659	0.390805	temp
IRIS_313-11739	0.54	0.234568	0.191358	trop
IRIS_313-11924	0.73	0.392694	0.305936	subtrop
IRIS_313-12071	0.61	0.42623	0.349727	subtrop
IRIS_313-11189	0.79	1	0.7173	admix
IRIS_313-11900	0.7	0.614286	0.366667	subtrop
IRIS_313-11804	0.626667	0.670213	1	ind1A
IRIS_313-11033	0.72	0.731481	0.680556	admix
IRIS_313-10642	0.73	0.694064	1	temp
IRIS_313-12281	0.706667	0.377358	0.306604	trop
IRIS_313-11691	0.586667	0.238636	0.0681818	subtrop
IRIS_313-12228	0.746667	0.263393	0.1875	subtrop
IRIS_313-12312	0.593333	0.106742	0.106742	subtrop
IRIS_313-11617	0.536667	0.658385	1	aus
IRIS_313-11792	0.59	0.429379	0.350282	trop
IRIS_313-10840	0.546667	0.262195	0.128049	temp
IRIS_313-11725	0.626667	0.335106	0.260638	temp
IRIS_313-11077	0.83	0.297189	0.281124	subtrop
IRIS_313-8349	0.696667	0.736842	1	ind2
IRIS_313-8493	0.493333	0.594595	1	ind3
B167	0.53	0.232704	0.352201	temp
B001	0.71	0.43662	0.469484	temp
B003	0.54	0.216049	0.148148	japx
B004	0.683333	0.429268	0.458537	temp
B014	0.77	0.411255	0.38961	temp
B016	0.533333	1	0.775	temp
B018	0.43	0.379845	0.286822	trop
B023	0.533333	0.3875	0.33125	temp
B026	0.556667	0.39521	0.389222	indx
B032	0.526667	0.607595	0.677215	ind1B
B038	0.62	0.290323	0.193548	temp
B040	0.443333	1	0.571429	indx
B182	0.77	0.307359	0.281385	temp
B045	0.67	0.373134	0.353234	temp
B046	0.633333	0.321053	0.431579	temp
B183	0.506667	0.296053	0.25	temp
B049	0.706667	0.622642	0.599057	aus
B190	0.633333	0.715789	0.526316	trop
B053	0.346667	0.240385	0.125	trop
B061	0.466667	1	0.428571	ind1A
B197	0.43	1	0.658915	ind1A
B204	0.8	0.3625	0.358333	temp
B070	0.56	0.0892857	0.333333	japx
B081	0.46	0.717391	0.623188	ind1A
B212	0.536667	0.763975	0.627329	temp
B214	0.876667	1	0.722433	ind1B
B216	0.47	0.680851	0.432624	ind1A
B090	0.63	1	0.634921	indx
B218	0.983333	0.376271	0.491525	temp
B094	0.78	0.824786	0.67094	ind1A
B097	0.66	1	0.60101	indx
B221	0.546667	1	0.689024	ind1A
B100	0.443333	0.218045	0.120301	temp
B225	0.456667	0.416058	0.0948905	temp
B229	0.383333	0.678261	1	indx
B111	0.586667	0.403409	0.113636	temp
B116	0.61	1	0.704918	indx
B129	0.57	1	0.725146	indx
B149	0.873333	1	0.69084	ind1A
B247	0.5	1	0.466667	indx
B253	0.536667	1	0.496894	indx
B254	0.55	1	0.527273	indx
B160	0.583333	0.342857	0.365714	temp
B266	0.62	0.548387	0.365591	subtrop
B164	0.563333	1	0.662722	aus
IRIS_313-9422	0.603333	1	0.552486	aus
IRIS_313-8173	0.46	0.413043	0.413043	trop
IRIS_313-8037	0.686667	0.475728	0.407767	japx
IRIS_313-8172	0.44	0.356061	0.416667	admix
IRIS_313-7883	0.596667	0.642458	0.553073	trop
IRIS_313-8185	0.28	0.190476	0.130952	trop
IRIS_313-8074	0.283333	0.0588235	0.376471	trop
IRIS_313-8075	0.54	0.450617	0.283951	temp
IRIS_313-7902	0.496667	0.597315	0.409396	trop
IRIS_313-8010	0.62	0.387097	0.236559	trop
IRIS_313-7909	0.416667	0.592	0.184	trop
IRIS_313-7914	0.596667	0.418994	0.312849	trop
IRIS_313-8123	0.586667	0.664773	0.102273	temp
IRIS_313-8024	0.563333	0.289941	0.0828402	temp
IRIS_313-7994	0.543333	0.380368	0.361963	trop
IRIS_313-8167	0.713333	0.401869	0.191589	japx
IRIS_313-7646	0.37	0.684685	0.279279	admix
IRIS_313-8454	0.473333	1	0.401408	ind1A
IRIS_313-8502	0.48	0.25	0.00694444	temp
IRIS_313-8434	0.34	0.284314	0.22549	trop
IRIS_313-8697	0.54	0.623457	0.469136	ind3
IRIS_313-8986	0.523333	0.598726	0.598726	indx
IRIS_313-8982	0.53	0.584906	1	indx
IRIS_313-9066	0.373333	1	0.589286	ind1B
IRIS_313-8923	0.35	0.12381	0.114286	trop
IRIS_313-9917	0.383333	0.652174	1	ind1B
IRIS_313-9966	0.473333	0.647887	1	ind1B
IRIS_313-9023	0.466667	1	0.542857	indx
IRIS_313-10114	0.73	0.771689	0.52968	ind2
IRIS_313-9302	0.683333	1	0.692683	ind3
IRIS_313-9922	0.406667	0.745902	1	ind1B
IRIS_313-9790	0.76	0.337719	0.337719	temp
IRIS_313-9262	0.48	1	0.229167	ind2
IRIS_313-9590	0.406667	0.672131	1	ind3
IRIS_313-10097	0.513333	0.603896	0.331169	temp
IRIS_313-9160	0.53	0.704403	1	ind3
IRIS_313-10078	0.59	0.350282	0.451977	trop
IRIS_313-9184	0.716667	0.804651	1	indx
IRIS_313-8453	0.576667	0.710983	0.780347	indx
IRIS_313-10301	0.436667	0.366412	0.603053	indx
IRIS_313-8755	0.736667	0.429864	0.285068	temp
IRIS_313-8985	0.566667	1	0.858824	ind3
IRIS_313-9297	0.52	0.679487	0.391026	trop
IRIS_313-8356	0.61	0.797814	0.136612	trop
IRIS_313-8658	0.243333	1	0	japx
IRIS_313-8305	0.696667	0.650718	1	ind2
CX4	0.473333	0.577465	0.640845	indx
CX6	0.496667	1	0.295302	admix
CX10	0.463333	0.611511	1	ind1A
CX11	0.62	1	0.166667	japx
CX16	0.44	1	-0.219697	temp
CX59	0.183333	0.581818	1	aro
CX72	0.406667	0.606557	0.532787	aro
CX80	0.486667	0.589041	1	ind1B
CX82	0.37	0.522523	1	ind1B
CX84	0.32	0.552083	1	indx
CX89	0.423333	0.574803	1	indx
CX90	0.49	0.571429	1	ind1B
CX92	0.37	0.666667	1	ind1B
CX97	0.406667	0.557377	1	ind1B
CX98	0.59	0.728814	0.677966	ind2
CX101	0.546667	0.676829	1	ind1A
CX102	0.533333	0.4875	0.5375	ind1A
CX103	0.516667	1	0.477419	admix
CX106	0.56	1	0.107143	trop
CX107	0.696667	0.755981	0.698565	ind3
CX109	0.62	0.741935	0.591398	japx
CX111	0.63	1	0.206349	trop
CX112	0.57	1	0.298246	admix
CX114	0.486667	0.815068	0.383562	ind1A
CX118	0.41	0.731707	1	indx
CX121	0.386667	0.784483	1	ind1B
CX124	0.493333	0.689189	0.716216	indx
CX125	0.343333	0.61165	1	ind1B
CX134	0.413333	0.637097	1	ind1B
CX138	0.436667	1	0.221374	japx
CX139	0.646667	1	0.371134	japx
CX142	0.803333	1	0.215768	japx
CX147	0.396667	0.663866	1	indx
CX149	0.48	0.756944	1	aro
CX150	0.38	0.684211	1	ind1B
CX155	0.77	1	0.792208	ind2
CX162	0.5	0.686667	0.346667	ind1A
CX182	0.756667	1	0.629956	indx
CX207	0.366667	0.572727	0.309091	indx
CX219	0.57	1	0.497076	indx
CX220	0.546667	0.29878	0.29878	trop
CX225	0.406667	0.672131	0.52459	ind1B
CX226	0.666667	0.7	0.665	ind1B
CX227	0.456667	1	0.49635	aus
CX230	0.496667	1	0.33557	ind1B
CX235	0.513333	1	0.694805	indx
CX241	0.713333	0.345794	0.107477	trop
CX262	0.606667	0.67033	0.401099	trop
CX263	0.44	1	0.174242	indx
CX269	0.886667	0.368421	0.31203	trop
CX270	0.493333	1	0.222973	ind1A
CX280	0.5	0.646667	0.613333	admix
CX284	0.856667	0.268482	0.396887	japx
CX285	0.636667	0.376963	0.39267	trop
CX286	0.633333	0.415789	0.231579	admix
CX296	0.49	1	0.659864	indx
CX303	0.566667	0.705882	1	indx
CX305	0.433333	0.684615	0.646154	ind1B
CX313	0.693333	0.5	0.413462	indx
CX314	0.693333	0.480769	0.394231	ind1B
CX317	0.676667	0.482759	0.246305	temp
CX342	0.553333	0.536145	0.39759	indx
CX344	0.613333	0.119565	0.228261	temp
CX353	0.546667	0.52439	0.310976	japx
CX355	0.496667	0.469799	0.208054	trop
CX356	0.626667	0.31383	0.398936	temp
CX357	0.426667	1	0.632812	ind1B
CX359	0.57	0.356725	0.274854	trop
CX364	0.48	1	0.673611	ind1B
CX366	0.45	0.755556	0.562963	indx
CX367	0.74	0.63964	0.486486	trop
CX374	0.49	0.333333	0.190476	trop
CX383	0.96	0.336806	0.319444	temp
CX385	0.536667	1	0.645963	ind1B
CX389	0.443333	0.488722	0.0902256	temp
CX397	0.636667	0.429319	0.34555	temp

## Sheet: Table S3
Table S3 Descriptive statistics and comparison of traits of shoot fresh weight under normal temperature (SWNT), relative shoot fresh weight under cold stress (RSWCS) and relative shoot fresh weight under chilling acclimation (RSWCA) of rice core germplasms
Treatments	Traits	Mean±SD	CV(%)	Skewness	Kurtosis	Indica	intermediate	japonica
Normal temperature	SWNT (g)	0.57±0.14	0.2543	0.34	-0.09	0.55±0.14	0.59±0.16	0.58±0.14
Cold stress	RSWCS	0.67±0.27	0.396408	-0.28	-0.99	0.80±0.19	0.78±0.21	0.46±0.24
Chilling acclimation	RSWCA	0.52±0.29	0.569112	0.09	-0.64	0.68±0.24	0.62±0.23	0.26±0.18

## Sheet: Table S4
Table S4 Distribution of the SNPs in 12 rice chromosomes
Chr.	Chr.size(bp)	No.of SNPs	SNP Density(bp/SNP)
Chr1	43255618	420023	102.984
Chr2	35935680	310269	115.821
Chr3	36413321	301018	120.967
Chr4	35502333	276886	128.22
Chr5	29948561	240187	124.689
Chr6	31247197	289151	108.065
Chr7	29672563	264942	111.996
Chr8	28441982	272149	104.509
Chr9	22939905	199400	115.045
Chr10	23205865	233943	99.1945
Chr11	29018029	288318	100.646
Chr12	27530478	256599	107.29
Total	373111532	3352885	111.281

## Sheet: Table S5
Table S5 Significant SNPs for shoot fresh weight under normal temperature (SWNT)
CHROM	POS	Pvalue	REF	ALT	Functions	Effects	Genes
1	6533274	6.26389e-07	T	C	intergenic	0.00938884	LOC_Os01g11990; LOC_Os01g12000
1	13483305	4.27206e-09	G	A	upstream	0.00742342	LOC_Os01g23960
1	27055450	2.4421e-08	T	C	upstream;downstream	0.00809858	LOC_Os01g47350; LOC_Os01g47360
2	27146744	1.42918e-14	T	C	intergenic	0.0123545	LOC_Os02g44820; LOC_Os02g44830
3	7903328	3.21955e-06	A	G	intergenic	0.00889515	LOC_Os03g14560; LOC_Os03g14570
4	633827	1.32749e-09	T	G	downstream	0.00707245	LOC_Os04g02020
4	13808368	7.7676e-07	T	A	intergenic	0.0092617	LOC_Os04g24140; LOC_Os04g24160
4	20769595	5.29344e-06	C	T	exonic	0.0100464	LOC_Os04g34290
4	20769597	5.29344e-06	A	G	exonic	0.0100464	LOC_Os04g34290
4	20769605	3.39785e-06	T	C	exonic	0.0104019	LOC_Os04g34290
4	20769614	5.29344e-06	C	G	exonic	0.0100464	LOC_Os04g34290
4	20769618	5.29344e-06	G	C	exonic	0.0100464	LOC_Os04g34290
5	1516103	7.44847e-06	G	A	UTR5	0.00727237	LOC_Os05g03574
5	5238441	5.68891e-10	G	A	exonic	0.0110648	LOC_Os05g09360
6	1977130	1.36606e-06	C	T	intronic	0.00764342	LOC_Os06g04560
6	21959583	4.89092e-08	A	C	exonic	0.00825953	LOC_Os06g37160
6	30863459	4.61031e-06	A	G	intergenic	0.0094863	LOC_Os06g50990; LOC_Os06g51000
7	22240878	2.97148e-13	T	C	upstream	0.00612083	LOC_Os07g37110
8	3025840	5.43641e-06	C	T	exonic	0.0109663	LOC_Os08g05660
8	5194898	1.03492e-06	C	T	downstream	0.00907962	LOC_Os08g08930
8	6271363	3.23259e-06	A	C	upstream;downstream	0.00593277	LOC_Os08g10649; LOC_Os08g10630
8	11752383	1.90907e-06	A	T	intergenic	0.00730597	LOC_Os08g19630; LOC_Os08g19640
8	21738611	2.81084e-06	A	G	upstream	0.00996514	LOC_Os08g34590
9	13095908	1.8134e-06	A	C	intergenic	0.0095169	LOC_Os09g21620; LOC_Os09g21630
10	13723948	2.67074e-06	C	T	intergenic	0.0085528	LOC_Os10g26410; LOC_Os10g26420
10	15530313	9.40967e-11	A	G	intergenic	0.00841276	LOC_Os10g29880; LOC_Os10g29900
12	19397570	3.45894e-11	C	A	intergenic	0.0120872	LOC_Os12g32150; LOC_Os12g32160

## Sheet: Table S6
Table S6 Significant SNPs for relative shoot fresh weight under cold stress (RSWCS)
CHROM	POS	Pvalue	REF	ALT	Functions	Effects	Genes
2	6385408	6.40641e-06	A	G	upstream	-0.0865949	LOC_Os02g12260
2	15764179	9.77722e-06	G	A	intronic	-0.119354	LOC_Os02g26850
2	15827324	3.80599e-06	A	T	downstream	-0.132601	LOC_Os02g26950
2	15860847	2.68924e-06	C	G	intergenic	-0.13392	LOC_Os02g26984;LOC_Os02g27000
2	15864831	2.71577e-06	C	T	upstream	-0.133998	LOC_Os02g27000
2	15865047	1.14645e-06	G	A	upstream	-0.144884	LOC_Os02g27000
2	15883514	7.28767e-06	C	A	exonic	-0.126167	LOC_Os02g27020
2	15883864	1.1461e-06	G	A	intronic	-0.135767	LOC_Os02g27020
2	15891044	8.02704e-06	C	T	upstream	-0.139043	LOC_Os02g27030
2	15948701	6.59653e-07	G	A	intronic	-0.142529	LOC_Os02g27110
2	15986092	2.93862e-06	C	T	downstream	-0.129107	LOC_Os02g27160
2	15988599	7.15061e-06	C	T	intronic	-0.138588	LOC_Os02g27160
2	16015456	5.34831e-06	C	T	upstream	-0.14051	LOC_Os02g27220
2	16045850	7.06818e-06	G	A	intergenic	-0.146211	LOC_Os02g27250;LOC_Os02g27260
2	16046946	2.96795e-06	T	A	downstream	-0.139559	LOC_Os02g27260
2	16047547	9.09139e-07	G	T	intronic	-0.13682	LOC_Os02g27260
2	16056574	4.16226e-06	C	A	upstream	-0.133884	LOC_Os02g27270
2	16070078	4.69197e-06	T	C	exonic	-0.138093	LOC_Os02g27280
2	16070866	2.6464e-06	C	T	upstream	-0.144145	LOC_Os02g27280
2	16083805	5.54418e-06	T	G	downstream	-0.135721	LOC_Os02g27300
2	16084748	8.84981e-06	G	A	intergenic	-0.128483	LOC_Os02g27300;LOC_Os02g27310
3	5183665	2.26447e-06	T	C	intergenic	-0.153265	LOC_Os03g10210;LOC_Os03g10220
3	5184027	3.01587e-07	T	C	intergenic	-0.156634	LOC_Os03g10210;LOC_Os03g10220
3	5184048	1.63853e-07	G	A	intergenic	-0.15389	LOC_Os03g10210;LOC_Os03g10220
3	5184057	2.5353e-08	A	G	intergenic	-0.155443	LOC_Os03g10210;LOC_Os03g10220
3	5184066	2.35017e-08	A	G	intergenic	-0.155784	LOC_Os03g10210;LOC_Os03g10220
3	14864574	5.13648e-06	A	G	intronic	-0.0899762	LOC_Os03g25950
5	13852202	6.21294e-06	C	T	upstream	-0.113028	LOC_Os05g24030
5	13860079	1.1602e-06	C	T	exonic	-0.122291	LOC_Os05g24050
5	13894592	2.91887e-06	G	A	intergenic	-0.122311	LOC_Os05g24080;LOC_Os05g24090
5	13990137	1.5206e-06	G	T	intergenic	-0.123961	LOC_Os05g24190;LOC_Os05g24200
6	12790247	3.81082e-06	A	G	intergenic	-0.105689	LOC_Os06g22050;LOC_Os06g22060
6	18517599	2.19614e-06	T	C	intronic	-0.0917486	LOC_Os06g31870
6	18590983	6.92368e-06	G	T	exonic	-0.0939673	LOC_Os06g31990
6	18595433	9.87364e-06	T	C	intergenic	-0.0814101	LOC_Os06g31990;LOC_Os06g32010
6	18830802	1.91913e-06	G	C	intergenic	-0.0870754	LOC_Os06g32350;LOC_Os06g32355
6	18928952	1.03338e-06	G	T	intergenic	-0.0957836	LOC_Os06g32530;LOC_Os06g32550
6	18978439	1.85665e-06	A	T	intronic	-0.0832856	LOC_Os06g32630
6	18992434	8.88756e-06	C	T	intergenic	-0.0877683	LOC_Os06g32650;LOC_Os06g32660
6	18992463	4.95936e-06	G	T	intergenic	-0.0906851	LOC_Os06g32650;LOC_Os06g32660
6	18994228	9.27802e-06	A	G	intergenic	-0.0876666	LOC_Os06g32650;LOC_Os06g32660
6	19165902	6.98174e-06	T	A	intergenic	-0.0899832	LOC_Os06g32920;LOC_Os06g32944
6	19245449	7.81763e-06	G	A	intergenic	-0.0898789	LOC_Os06g33040;LOC_Os06g33050
6	19314583	5.05076e-06	A	G	upstream	-0.0913009	LOC_Os06g33180
6	19332643	8.76125e-06	A	G	intergenic	-0.0863916	LOC_Os06g33190;LOC_Os06g33200
6	19377987	6.68524e-06	G	T	intergenic	-0.0893691	LOC_Os06g33280;LOC_Os06g33290
6	19624646	6.56815e-06	A	G	intergenic	-0.0899808	LOC_Os06g33720;LOC_Os06g33730
6	19627465	8.46544e-06	G	A	intergenic	-0.0899029	LOC_Os06g33720;LOC_Os06g33730
6	19627482	6.06257e-06	G	A	intergenic	-0.0902862	LOC_Os06g33720;LOC_Os06g33730
6	19648187	2.77771e-06	G	A	downstream	-0.094917	LOC_Os06g33770
6	19656224	3.09352e-06	G	A	intergenic	-0.0943999	LOC_Os06g33790;LOC_Os06g33800
6	19675469	4.71288e-06	G	A	intergenic	-0.0908206	LOC_Os06g33810;LOC_Os06g33820
6	19699765	7.09255e-06	C	T	intergenic	-0.0907513	LOC_Os06g33870;LOC_Os06g33880
6	19700896	1.88221e-06	A	G	upstream	-0.098562	LOC_Os06g33880
6	19706773	4.95843e-06	G	C	intergenic	-0.0928492	LOC_Os06g33880;LOC_Os06g33890
6	19708883	4.49295e-06	T	C	intergenic	-0.093607	LOC_Os06g33880;LOC_Os06g33890
6	19709944	2.47134e-06	C	T	intergenic	-0.0970557	LOC_Os06g33880;LOC_Os06g33890
6	19709955	4.11355e-06	C	T	intergenic	-0.0944806	LOC_Os06g33880;LOC_Os06g33890
6	19710346	4.45369e-06	C	T	intergenic	-0.0930384	LOC_Os06g33880;LOC_Os06g33890
6	19742467	7.11053e-06	T	A	intergenic	-0.0937364	LOC_Os06g33930;LOC_Os06g33940
6	19747679	5.20644e-06	T	C	intergenic	0.112366	LOC_Os06g33940;LOC_Os06g33950
6	19747775	3.54374e-06	A	G	intergenic	0.115083	LOC_Os06g33940;LOC_Os06g33950
6	19752925	9.83748e-06	G	A	intergenic	-0.0924705	LOC_Os06g33940;LOC_Os06g33950
6	19753341	4.39218e-06	C	T	intergenic	-0.095064	LOC_Os06g33940;LOC_Os06g33950
6	19756387	9.84637e-06	G	A	intergenic	-0.0923352	LOC_Os06g33940;LOC_Os06g33950
6	19759949	3.645e-06	C	T	intergenic	-0.0956366	LOC_Os06g33940;LOC_Os06g33950
6	19787511	2.90271e-06	C	T	intergenic	0.11752	LOC_Os06g33980;LOC_Os06g33990
6	19787903	7.76787e-06	C	T	intergenic	-0.0918029	LOC_Os06g33980;LOC_Os06g33990
6	19821512	6.04346e-06	G	A	upstream	-0.0978867	LOC_Os06g34030
6	19826774	8.3704e-06	T	G	intronic	-0.0956577	LOC_Os06g34040
6	19828026	8.25907e-07	G	T	intronic	-0.110615	LOC_Os06g34040
6	19828095	1.22717e-06	G	T	intronic	-0.108467	LOC_Os06g34040
6	19829081	6.45263e-06	G	T	intronic	-0.0959958	LOC_Os06g34040
6	19829897	1.6515e-06	G	A	upstream	-0.102943	LOC_Os06g34040
6	19830313	2.42173e-06	G	A	upstream	-0.098762	LOC_Os06g34040
6	19830609	3.77914e-06	G	A	upstream	-0.102154	LOC_Os06g34040
6	19831033	5.90449e-06	C	T	intergenic	-0.0994579	LOC_Os06g34040;LOC_Os06g34060
6	19831082	1.55168e-06	C	A	intergenic	-0.105434	LOC_Os06g34040;LOC_Os06g34060
6	19831101	4.29793e-06	C	T	intergenic	-0.100113	LOC_Os06g34040;LOC_Os06g34060
6	19831377	6.5415e-06	G	A	intergenic	-0.0929911	LOC_Os06g34040;LOC_Os06g34060
6	19831546	8.88054e-07	G	A	intergenic	-0.105672	LOC_Os06g34040;LOC_Os06g34060
6	19831563	2.05938e-06	A	G	intergenic	-0.102478	LOC_Os06g34040;LOC_Os06g34060
6	19832088	3.65061e-06	G	A	intergenic	-0.103125	LOC_Os06g34040;LOC_Os06g34060
6	19832856	3.33951e-06	G	A	upstream	0.113201	LOC_Os06g34060
6	19838556	4.38358e-06	C	T	downstream	-0.0995523	LOC_Os06g34070
6	19841439	2.10058e-06	C	T	exonic	-0.104965	LOC_Os06g34070
6	19850840	3.85147e-08	C	T	intergenic	-0.118207	LOC_Os06g34090;LOC_Os06g34100
6	19851031	4.02114e-06	G	A	intergenic	-0.102841	LOC_Os06g34090;LOC_Os06g34100
6	19868098	3.30894e-07	C	G	intronic	-0.106722	LOC_Os06g34120
6	19872093	2.27335e-06	T	A	intergenic	-0.0956199	LOC_Os06g34120;LOC_Os06g34140
11	18182968	4.60192e-06	A	G	upstream	-0.11084	LOC_Os11g31200
11	18229521	3.87344e-06	C	T	exonic	-0.113109	LOC_Os11g31250
11	18230459	8.54592e-06	C	T	downstream	-0.109728	LOC_Os11g31250
11	18239478	6.95778e-06	C	T	intergenic	-0.110033	LOC_Os11g31260;LOC_Os11g31280
11	18239853	5.12927e-06	C	T	intergenic	-0.110147	LOC_Os11g31260;LOC_Os11g31280
11	18241249	3.3048e-07	G	A	intergenic	-0.130221	LOC_Os11g31260;LOC_Os11g31280
11	19470932	5.21101e-06	C	T	intergenic	-0.106158	LOC_Os11g32940;LOC_Os11g32950
11	25192509	5.7143e-06	G	T	upstream	0.0809042	LOC_Os11g41890
11	25192520	3.64117e-06	A	G	upstream	0.0831588	LOC_Os11g41890
11	25393107	9.77236e-06	C	T	intergenic	0.0583575	LOC_Os11g42150;LOC_Os11g42160
11	25394230	3.51635e-06	A	C	exonic	0.0606432	LOC_Os11g42160
11	25424115	8.70989e-06	A	C	exonic	0.0637232	LOC_Os11g42200

## Sheet: Table S7
Table S7 Significant SNPs for relative shoot fresh weight under chilling acclimation (RSWCA)
CHROM	POS	Pvalue	REF	ALT	Functions	Effects	Genes
1	36122552	1.55782e-06	C	T	upstream	-0.15594	LOC_Os01g62410
1	36122557	6.5181e-06	C	T	upstream	-0.15037	LOC_Os01g62410
2	6400529	7.64227e-06	C	G	exonic	0.094914	LOC_Os02g12300
2	23068851	2.59244e-06	G	A	downstream	-0.106937	LOC_Os02g38140
2	32245227	6.78986e-06	C	T	downstream	-0.122104	LOC_Os02g52700
2	32258316	7.67305e-06	G	C	upstream	0.0993864	LOC_Os02g52730
2	32268298	6.19118e-06	C	T	upstream;downstream	-0.125629	LOC_Os02g52744;LOC_Os02g52760
2	32273095	4.01927e-06	G	A	upstream	0.10014	LOC_Os02g52770
2	32273382	7.95977e-06	T	A	upstream	0.0976073	LOC_Os02g52770
2	32275854	9.42934e-06	G	A	downstream	0.0977113	LOC_Os02g52770;LOC_Os02g52780
2	32281788	7.61469e-06	G	T	upstream	0.100412	LOC_Os02g52780;LOC_Os02g52790
2	32282373	7.67718e-06	G	A	upstream	0.101394	LOC_Os02g52780;LOC_Os02g52790
2	32438882	9.93784e-06	C	T	intergenic	-0.161101	LOC_Os02g53000;LOC_Os02g53010
3	5699441	5.33821e-06	C	T	downstream	0.123412	LOC_Os03g11080
3	29397098	8.28133e-06	G	A	upstream	0.098776	LOC_Os03g51380
3	29433986	5.43365e-06	C	T	intergenic	0.0962909	LOC_Os03g51450;LOC_Os03g51459
4	5785321	4.62253e-06	C	T	downstream	-0.0815314	LOC_Os04g10650
4	6247418	3.96935e-06	C	T	intergenic	-0.0843025	LOC_Os04g11420;LOC_Os04g11430
4	6395138	8.85754e-06	G	A	intergenic	-0.0868551	LOC_Os04g11660;LOC_Os04g11670
4	6395623	6.14042e-06	T	G	intergenic	-0.0863991	LOC_Os04g11660;LOC_Os04g11670
4	6396694	1.9539e-06	A	G	intergenic	-0.0902878	LOC_Os04g11660;LOC_Os04g11670
4	6397779	2.04576e-07	T	C	intergenic	-0.0994438	LOC_Os04g11660;LOC_Os04g11670
4	6399665	6.49851e-06	T	C	intergenic	-0.0871762	LOC_Os04g11660;LOC_Os04g11670
4	6404235	3.85211e-06	T	C	intergenic	-0.0909018	LOC_Os04g11670;LOC_Os04g11680
4	6406209	4.6357e-06	A	G	intergenic	-0.090207	LOC_Os04g11670;LOC_Os04g11680
4	6409983	9.56127e-07	G	C	exonic	-0.0926069	LOC_Os04g11680
4	6411091	9.49886e-06	T	C	intronic	-0.0855891	LOC_Os04g11680
4	6411302	3.75405e-06	A	G	intronic	-0.0887271	LOC_Os04g11680
4	6413797	8.05505e-07	A	G	exonic	-0.0943346	LOC_Os04g11690
4	6415883	1.57336e-06	A	G	upstream	-0.0936433	LOC_Os04g11700
4	6416176	2.88522e-06	A	C	upstream	-0.0871103	LOC_Os04g11700
4	6416207	9.8683e-06	A	G	exonic	-0.0844697	LOC_Os04g11700
4	6420180	5.15872e-06	C	G	downstream	-0.104984	LOC_Os04g11710;LOC_Os04g11720
4	29801834	2.48776e-06	G	A	downstream	0.084304	LOC_Os04g49954
4	29802126	2.17184e-07	C	A	upstream;downstream	0.0935654	LOC_Os04g49960;LOC_Os04g49954
4	29808484	8.58267e-06	C	G	upstream	0.0800657	LOC_Os04g49970
4	29810896	3.66505e-06	C	T	downstream	0.0833584	LOC_Os04g49970
5	7285115	3.70929e-06	T	C	upstream	-0.0764525	LOC_Os05g12680
5	11995016	8.92329e-06	A	G	upstream	-0.0988016	LOC_Os05g20440
5	12202498	7.91248e-06	T	C	exonic	-0.114784	LOC_Os05g20780
5	12846902	3.70459e-06	A	G	downstream	-0.103632	LOC_Os05g22630
5	13458978	8.71904e-06	T	C	intergenic	-0.0865443	LOC_Os05g23500;LOC_Os05g23520
5	13571891	9.61731e-06	T	C	intergenic	-0.0950924	LOC_Os05g23650;LOC_Os05g23670
5	14003156	7.08124e-06	C	T	upstream	-0.127037	LOC_Os05g24210
6	22098477	8.4253e-06	G	A	exonic	-0.0837672	LOC_Os06g37390
6	22105242	3.22614e-06	C	T	intronic	-0.101765	LOC_Os06g37400
6	22108989	6.24015e-06	C	T	exonic	-0.0885075	LOC_Os06g37400
6	22109093	8.0685e-06	G	A	exonic	-0.0833121	LOC_Os06g37400
6	22840530	5.97049e-06	C	T	intronic	0.104793	LOC_Os06g38564
7	2225252	8.53352e-06	C	T	upstream;downstream	-0.110422	LOC_Os07g05040;LOC_Os07g05050
7	5862867	9.99404e-06	A	G	intergenic	0.0819396	LOC_Os07g10770;LOC_Os07g10780
8	3593463	8.01566e-06	G	A	exonic	0.117994	LOC_Os08g06410
8	3593467	6.35783e-06	A	C	exonic	0.116812	LOC_Os08g06410
8	5236400	7.02883e-06	A	T	intergenic	-0.0917772	LOC_Os08g08990;LOC_Os08g09000
10	22983270	4.81363e-06	G	A	intronic	0.142281	LOC_Os10g42620
11	15069934	9.40476e-06	T	A	intergenic	0.0774769	LOC_Os11g26320;LOC_Os11g26330
11	15242667	3.28063e-06	A	G	intergenic	0.0823221	LOC_Os11g26594;LOC_Os11g26600
11	16303760	7.67831e-06	C	T	intergenic	0.0701469	LOC_Os11g28330;LOC_Os11g28340
11	17696419	3.56234e-06	C	A	downstream	0.101644	LOC_Os11g30430
11	17696436	4.80259e-06	G	T	downstream	0.100421	LOC_Os11g30430
12	5544612	7.90177e-06	A	G	exonic	-0.0847561	LOC_Os12g10460
12	5567712	6.9387e-06	C	T	intergenic	-0.114387	LOC_Os12g10500;LOC_Os12g10510
12	5567918	9.35837e-06	C	T	upstream	-0.114555	LOC_Os12g10510
12	5568881	9.95313e-06	G	A	exonic	-0.0847931	LOC_Os12g10510
12	5568882	1.69702e-06	G	A	exonic	-0.0906239	LOC_Os12g10510
12	5570128	9.37623e-06	C	T	intronic	-0.084525	LOC_Os12g10510;LOC_Os12g10520
12	5578496	9.04156e-06	C	T	exonic	-0.11158	LOC_Os12g10530
12	10833499	4.97515e-06	T	A	UTR3	-0.06491	LOC_Os12g18729
12	10853113	9.56714e-06	A	G	intronic	-0.0631697	LOC_Os12g18760
12	12917134	3.02203e-06	C	T	intergenic	-0.10079	LOC_Os12g22880;LOC_Os12g22890
12	14023443	1.05309e-06	C	T	intergenic	-0.0778213	LOC_Os12g24540;LOC_Os12g24550
12	14055847	4.25526e-06	G	C	intronic	0.0643862	LOC_Os12g24580
12	14593802	2.02624e-06	T	C	intronic	-0.0799662	LOC_Os12g25320
12	15806566	6.75597e-06	G	A	intergenic	0.0781643	LOC_Os12g26980;LOC_Os12g26990
12	15809738	6.80329e-06	C	A	downstream	0.0782614	LOC_Os12g26990
12	15810323	5.11874e-06	A	G	intronic	0.0824941	LOC_Os12g26990
12	15810543	7.42154e-06	A	G	exonic	0.0770906	LOC_Os12g26990
12	15814813	8.41588e-06	C	T	intergenic	0.0768793	LOC_Os12g27000;LOC_Os12g27010
12	15814831	6.6259e-06	G	A	intergenic	0.0775744	LOC_Os12g27000;LOC_Os12g27010
12	15815030	3.07139e-06	A	C	intergenic	0.0795905	LOC_Os12g27000;LOC_Os12g27010
12	15815596	6.76598e-06	G	C	downstream	0.0785428	LOC_Os12g27010
12	15816365	3.44494e-06	A	G	exonic	0.074709	LOC_Os12g27010
12	15817362	3.95163e-06	A	G	exonic	0.0819814	LOC_Os12g27010
12	15817721	8.58119e-06	G	A	exonic	0.0766432	LOC_Os12g27010
12	15819848	8.95707e-06	A	G	upstream	0.0778703	LOC_Os12g27010
12	15820427	5.30634e-06	G	A	intergenic	0.0792621	LOC_Os12g27010;LOC_Os12g27020
12	15821271	7.22114e-06	G	A	intergenic	0.0775427	LOC_Os12g27010;LOC_Os12g27020
12	15823209	9.51704e-06	A	T	upstream	0.0766292	LOC_Os12g27020

## Sheet: Table S8
Table S8 12 QTLs for relative shoot fresh weight under chilling acclimation (RSWCA) and 11 QTLs for relative shoot fresh weight under cold stress (RSWCS)
QTL	Chr	Start	End	Ranges	Gene number
qrswca1	1	36067552	36177557	110005	17
qrswca2	2	32190227	32337373	147146	26
qrswca3	3	29342098	29488986	146888	23
qrswca4	4	6340138	6475180	135042	23
qrswca5	4	29746834	29865896	119062	19
qrswca6	6	22043477	22164093	120616	11
qrswca7	8	3538463	3648467	110004	12
qrswca8	11	17641419	17751436	110017	12
qrswca9	12	5489612	5633496	143884	21
qrswca10	12	10778499	10908113	129614	15
qrswca11	12	13968443	14110847	142404	17
qrswca12	12	15751566	15878209	126643	24
qrswcs1	2	15772324	15946044	173720	24
qrswcs2	2	15893701	16139748	246047	34
qrswcs3	3	5128665	5239066	110401	15
qrswcs4	5	13797202	13949592	152390	19
qrswcs5	6	18535983	18650433	114450	14
qrswcs6	6	18873952	19049228	175276	26
qrswcs7	6	19569646	19682482	112836	19
qrswcs8	6	19593187	19927093	333906	50
qrswcs9	11	18174521	18296249	121728	13
qrswcs10	11	25137509	25247520	110011	17
qrswcs11	11	25338107	25479115	141008	23

## Sheet: Table S9
Table S9 25 differential expressed genes analysis located at 12 QTLs for chilling acclimation and 11 QTLs for cold stress
Genes	Conditions	Annotations	6℃ 6 h	6℃ 24 h	12℃ 6 h	12℃ 24 h	12℃ 24 h + 6℃ 6 h	12℃ 24 h + 6℃ 24 h
LOC_Os01g62350	chilling acclimation	60S ribosomal protein L36-2, putative, expressed	0	0	0	11.9074	14.6273	12.6069
LOC_Os01g62360	chilling acclimation	expressed protein	0	0	0	0	0	4.12376
LOC_Os01g62410	chilling acclimation	OsMYB3R-2 (Dai et al. 2009)	0	0	0	0	0	149.201
LOC_Os01g62460	chilling acclimation	ZOS1-16 - C2H2 zinc finger protein, expressed	0	0	0	0	4.32169	7.36385
LOC_Os01g62480	chilling acclimation	laccase precursor protein, putative, expressed	0	0	4.91348	0	0	0
LOC_Os01g62490	chilling acclimation	laccase precursor protein, putative, expressed	0	4.2045	0	0	0	0
LOC_Os02g52670	chilling acclimation	AP2 domain containing protein, expressed	0	0	0	0	0	7.54058
LOC_Os02g52770	chilling acclimation	expressed protein	0	0	0	4.10832	0	0
LOC_Os03g51459	chilling acclimation	expressed protein	0	0	0	13.5575	12.0564	8.79735
LOC_Os03g51530	chilling acclimation	expressed protein	0	0	0.000660549	0.0648683	0.000660549	0.0285628
LOC_Os06g37440	chilling acclimation	elongation factor 1-gamma, putative, expressed	0	0	0	0	4.08683	0
LOC_Os11g30500	chilling acclimation	HVA22, putative, expressed	0.105215	0.186407	0	0	0	0
LOC_Os12g24490	chilling acclimation	zinc finger, C3HC4 type domain containing protein, expressed	0	0	0	1386.53	482.326	1129.46
LOC_Os12g26880	chilling acclimation	plastocyanin-like domain containing protein, putative, expressed	0	0	0	0	0	0.134653
LOC_Os12g27090	chilling acclimation	expressed protein	0	0	0	4.06026	4.84492	5.16366
LOC_Os11g41820	cold stress	RNA recognition motif containing protein, expressed	0	0	0	5.64354	0	0
LOC_Os02g26940	cold stress	vegetative storage protein, putative, expressed	0	0	0	0	17.0208	0
LOC_Os02g26960	cold stress	expressed protein	0	0	0	4.6611	4.80426	0
LOC_Os02g27000	cold stress	ATP-binding region, ATPase-like domain containing protein, expressed	0	0	0	4.63808	5.1417	5.49834
LOC_Os02g27220	cold stress	protein phosphatase 2C, putative, expressed	0	0	0	0	0	4.00847
LOC_Os03g10140	cold stress	ZOS3-04 - C2H2 zinc finger protein, expressed	0	0	9.28512	12.1867	10.47	5.34125
LOC_Os03g10190	cold stress	seryl-tRNA synthetase, putative, expressed	0	0	0	0	4.39159	0
LOC_Os05g24160	cold stress	double-stranded RNA binding motif containing protein, expressed	0	0	0	0	5.67361	0
LOC_Os06g33720	cold stress	flavin-containing monooxygenase family protein, putative, expressed	0	0.211992	0	0	0	0
LOC_Os06g33970	cold stress	VQ domain containing protein, putative, expressed	0	4.64898	0	4.49537	0	8.29464
